# Supplementary material for: Invertebrates of Siberia, a Potential Source of Animal Protein for Innovative Food and Feed Production: Biomass Nutrient Composition Change in the Earthworm Eisenia fetida (Savigny, 1826) and the House Cricket Acheta domesticus (Linnaeus, 1758)
Source: Insects. 2025 Jun 16;16(6):632. doi: 10.3390/insects16060632 (PMC12193537; doi:10.3390/insects16060632)
Supplement: Supplementary file 1 [file insects-16-00632-s001.zip]

Archive with 1 entries (1 files):
- insects-3656120-supplementary.pdf
